# Supplementary material for: Predictors of Post-Traumatic Stress Symptoms after musculoskeletal trauma
Source: PLoS One. 2026 May 6;21(5):e0348595. doi: 10.1371/journal.pone.0348595 (PMC13148695; doi:10.1371/journal.pone.0348595)
Supplement: S4 File — (XLSX) [file pone.0348595.s004.xlsx]

## Sheet: Codes
gen admissioncat=.
replace admissioncat=1 if days_since_admission<5
replace admissioncat=2 if days_since_admission>=5&days_since_admission<10
replace admissioncat=3 if days_since_admission>=10&days_since_admission<15
replace admissioncat=4 if days_since_admission>=15
replace admissioncat=5 if days_since_admission==.
label define admissioncat 1"days_since_admission<5" 2 "days_since_admission>=5&days_since_admission<10" 3"days_since_admission>=10&days_since_admission<15" 4"days_since_admission>=15"
label values admissioncat admissioncat
tab admissioncat
gen traumacat=.
replace traumacat=1 if days_since_trauma<5
replace traumacat=2 if days_since_trauma>=5&days_since_trauma<10
replace traumacat=3 if days_since_trauma>=10&days_since_trauma<15
replace traumacat=4 if days_since_trauma>=15
replace traumacat=5 if days_since_trauma==.
label define traumacat 1 "days_since_trauma<5" 2 "days_since_trauma>=5&days_since_trauma<10" 3 "days_since_trauma>=10&days_since_trauma<15" 4 "days_since_trauma>=15"
label values traumacat traumacat
tab traumacat
gen bmicat=.
replace bmicat=1 if bmi<20
replace bmicat=2 if bmi>=20 & bmi<25
replace bmicat=3 if bmi>=25 & bmi<30
replace bmicat=4 if bmi>=30 & bmi<35
replace bmicat=5 if bmi>=35 & bmi<40
replace bmicat=6 if bmi>=40&bmi<45
replace bmicat=7 if bmi>=45&bmi<50
replace bmicat=8 if bmi>=50&bmi<55
replace bmicat=9 if bmi>=55&bmi<60
replace bmicat=10 if bmi>=60
replace bmicat=11 if bmi==.
label define bmicat 1 "bmi<20" 2 "bmi>=20 & bmi<25" 3 "bmi>=25 & bmi<30" 4 "bmi>=30 & bmi<35" 5 "bmi>=35 & bmi<40" 6 "bmi>=40&bmi<45" 7 "bmi>=45&bmi<50" 8 "bmi>=50&bmi<55" 9 "bmi>=55&bmi<60" 10 "bmi>=60"
label values bmicat bmicat
tab bmicat
fvset base 1 bmicat
drop bmicat
gen bmicat=.
replace bmicat=1 if bmi<20
replace bmicat=2 if bmi>=20 & bmi<25
replace bmicat=3 if bmi>=25 & bmi<30
replace bmicat=4 if bmi>=30 & bmi<35
replace bmicat=5 if bmi>=35 & bmi<40
replace bmicat=6 if bmi>=40&bmi<45
replace bmicat=7 if bmi>=45&bmi<50
replace bmicat=8 if bmi>=50&bmi<55
replace bmicat=9 if bmi>=55&bmi<60
replace bmicat=10 if bmi>=60
label define bmicat 1 "bmi<20" 2 "bmi>=20 & bmi<25" 3 "bmi>=25 & bmi<30" 4 "bmi>=30 & bmi<35" 5 "bmi>=35 & bmi<40" 6 "bmi>=40&bmi<45" 7 "bmi>=45&bmi<50" 8 "bmi>=50&bmi<55" 9 "bmi>=55&bmi<60" 10 "bmi>=60"
label values bmicat bmicat
tab bmicat
fvset base 1 bmicat
gen gcscat=.
replace gcscat=1 if lowest_gcs<5
replace gcscat=2 if lowest_gcs>=5&lowest_gcs<10
replace gcscat=3 if lowest_gcs>=10&lowest_gcs<15
replace gcscat=4 if lowest_gcs>=15
replace gcscat=5 if lowest_gcs==.
label define gcscat 1 "lowest_gcs<5" 2 "lowest_gcs>=5&lowest_gcs<10" 3 "lowest_gcs>=10&lowest_gcs<15" 4 "lowest_gcs>=15"
label values gcscat gcscat
tab gcscat
fvset base 1 gcscat
encode circumstances, generate (samp_cat)
label define samp_cat 1 "Civilian", modify
label define samp_cat 2 "Military", modify
tab samp_cat
tab circumstances
encode trauma_description, generate (accident_cat)
label define accident_cat 1 "Blunt_trauma", modify
label define accident_cat 2 "Car_accident", modify
label define accident_cat 3 "Falls", modify
label define accident_cat 4 "Gunshot_wound", modify
label define accident_cat 5 "Head_on_collision", modify
label define accident_cat 6 "Motorbike_accident", modify
label define accident_cat 7 "Multiple_stab_wounds", modify
label define accident_cat 8 "Road_traffic_collison", modify
label define accident_cat 9 "Skiing_accident", modify
lable define accident_cat 10 "Stabbing_injuries", modify
tab accident_cat
drop accident_cat
encode trauma_description, generate (accident_cat)
label define accident_cat 1 "Blunt_trauma", modify
label define accident_cat 2 "Car_accident", modify
label define accident_cat 3 "Falls", modify
label define accident_cat 4 "Gunshot_wound", modify
label define accident_cat 5 "Head_on_collision", modify
label define accident_cat 6 "Motorbike_accident", modify
label define accident_cat 7 "Multiple_stab_wounds", modify
label define accident_cat 8 "Road_traffic_collison", modify
label define accident_cat 9 "Skiing_accident", modify
label define accident_cat 10 "Stabbing_injuries", modify
tab accident_cat
encode upper_limb_injury, generate (up_limb_cat)
label define up_limb_cat 1 "No", modify
label define up_limb_cat 2 "Yes", modify
tab up_limb_cat
tab upper_limb_injury
encode lower_limb_injury, generate (lo_limb_cat)
label define lo_limb_cat 1 "Yes", modify
label define lo_limb_cat 2 "No", modify
tab lo_limb_cat
tab lower_limb_injury
drop lo_limb_cat
tab lower_limb_injury
tab lower_limb_injury
drop lo_limb_cat
encode lower_limb_injury, generate (lo_limb_cat)
label define lo_limb_cat 1 "No", modify
label define lo_limb_cat 2 "Yes", modify
tab lo_limb_cat
tab lower_limb_injury
encode back_neck_injury, generate (bac_nec_cat)
label define bac_nec_cat 1 "No", modify
label define bac_nec_cat 2 "Yes", modify
tab bac_nec_cat
tab back_neck_injury
encode chest_abdominal_injury, generate (ches_ab_cat)
label define ches_ab_cat 1 "No", modify
label define ches_ab_cat 2 "Yes", modify
tab ches_ab_cat
tab chest_abdominal_injury
label define hed_fac_cat 1 "No", modify
label define hed_fac_cat 2 "Yes", modify
tab hed_fac_cat
tab head_face_injury
encode head_face_injury, generate (hed_fac_cat)
label define hed_fac_cat 1 "No", modify
label define hed_fac_cat 2 "Yes", modify
tab hed_fac_cat
tab head_face_injury
gen fracturecat=.
replace fracturecat=1 if number_fractures<3
replace fracturecat=2 if number_fractures>=3& number_fractures<6
replace fracturecat=3 if number_fractures==.
label define fracturecat 1 "number_fractures<3" 2 "number_fractures>=3 & number_fractures<6" 3 "number_fractures==."
label values fracturecat fracturecat
tab fracturecat
tab surgery
encode surgery, generate (surg_cat)
label define surg_cat 1 "No", modify
label define surg_cat 2 "Yes", modify
tab surg_cat
tab surgery
gen surgerycat=.
replace surgerycat=1 if number_surgeries<3
replace surgerycat=2 if number_surgeries>=3& number_surgeries<6
replace surgerycat=3 if number_surgeries==.
label define surgerycat 1 "number_surgeries<3" 2 "number_surgeries>=3 & number_surgeries<6" 3 "number_surgeries==."
label values surgerycat surgerycat
tab surgerycat
tab number_surgeries
encode alcohol_pre_injury, generate (alco_cat)
label define alco_cat 1 "No", modify
label define alco_cat 2 "Yes", modify
tab alco_cat
tab alcohol_pre_injury
fvset base 1 alco_cat
encode alcohol_frequency, generate (frequency_cat)
label define frequency_cat 1 "alcohol dependence", modify
label define frequency_cat 2 "monthly", modify
label define frequency_cat 3 "occasionally", modify
label define frequency_cat 4 "weekly", modify
tab frequency_cat
gen unitcat=.
replace unitcat=1 if alcohol_unit<5
replace unitcat=2 if alcohol_units>=5& alcohol_units<=10
replace unitcat=3 if alcohol_units==.
label define unitcat 1 "alcohol_units<5" 2 "alcohol_units>=5 & alcohol_units<=10" 3 "alcohol_units==."
label values unitcat unitcat
tab unitcat
encode smoker, generate (smoke_cat)
label define smoke_cat 1 "Ex_Smoker", modify
label define smoke_cat 2 "No", modify
label define smoke_cat 3 "Yes", modify
tab smoke_cat
tab smoker
encode drug_use_pre_injury, generate (drug_cat)
label define drug_cat 1 "No", modify
label define drug_cat 2 "Yes", modify
tab drug_cat
encode med_history, generate (med_cat)
label define med_cat_cat 1 "No", modify
label define med_cat 2 "Yes", modify
tab med_cat
tab drug_use_pre_injury
tab med_history
encode comorbidities, generate (com_cat)
label define com_cat_cat 1 "No", modify
label define com_cat 2 "Yes", modify
tab com_cat
tab comorbidities
encode psychological_health, generate (psych_cat)
label define psych_cat_cat 1 "anxiety", modify
label define psych_cat 2 "bipolar_disorder", modify
label define psych_cat 3 "depression", modify
label define psych_cat 4 "depression_anxiety", modify
label define psych_cat 5 "depression_mood_disorder", modify
label define psych_cat 6 "history_of_self_harm", modify
label define psych_cat 7 "schizoaffective_disorder_depression", modify
tab psych_cat
tab psychological_health
encode injury_severity_score_category, generate (injury_cat)
label define injury_cat_cat 1 "major", modify
label define injury_cat 2 "mild", modify
label define injury_cat 3 "moderate", modify
tab injury_cat
tab injury_severity_score_category
gen hospdayscat=.
replace hospdayscat=1 if days_in_hospital<20
replace hospdayscat=2 if days_in_hospital>=20&days_in_hospital<40
replace hospdayscat=3 if days_in_hospital>=40&days_in_hospital<60
replace hospdayscat=4 if days_in_hospital>=60&days_in_hospital<80
replace hospdayscat=5 if days_in_hospital>=80
replace hospdayscat=6 if days_in_hospital==.
label define hospdayscat 1 "days_in_hospital<20" 2 "days_in_hospital>=20&days_in_hospital<40" 3 "days_in_hospital>=40&days_in_hospital<60" 4 "days_in_hospital>=60& days_in_hospital<80" 5 "days_in_hospital>=80" 6 "days_in_hospital==."
label values hospdayscat hospdayscat
tab hospdayscat
tab days_in_hospital
gen agecat=.
replace agecat=1 if age<20
replace agecat=2 if age>=20&age<40
replace agecate=3 if age>=40&age<60
replace agecat=4 if age >=60
label define agecat 1 "age<20" 2 "age>=20&age<40" 3 "age>=40&age<60" 4 "age>=60"
label values agecat agecat
tab agecat
fvset base 1 agecat
drop agecat
gen agecat=.
replace agecat=1 if age<20
replace agecat=2 if age>=20&age<40
replace agecat=3 if age>=40&age<60
replace agecat=4 if age >=60
label define agecat 1 "age<20" 2 "age>=20&age<40" 3 "age>=40&age<60" 4 "age>=60"
label values agecat agecat
tab agecat
fvset base 1 agecat
encode gender, generate (gender_cat)
label define gender_cat 1 "Female", modify
label define gender_cat 2 "Male", modify
tab gender_cat
tab gender
fvset base 1 gender_cat
encode working, generate (work_cat)
label define work_cat 1 "No", modify
label define work_cat 2 "Yes", modify
tab work_cat
tab working
fvset base 1 work_cat
encode ethnic_group, generate (ethnic_cat)
label define ethnic_cat 1 "Asian_British_Asian", modify
label define ethnic_cat 2 "Chinese", modify
label define ethnic_cat 3 "White", modify
tab ethnic_cat
tab ethnic_group
fvset base 6 ethnic_cat
encode previous_injury, generate (prev_cat)
label define prev_cat 1 "No", modify
label define prev_cat 2 "Yes", modify
tab prev_cat
tab previous_injury
fvset base 1 prev_cat
regress ptss admissioncat traumacat i.bmicat i.gcscat samp_cat accident_cat up_limb_cat lo_limb_cat bac_nec_cat ches_ab_cat hed_fac_cat fracturecat surg_cat surgerycat i.alco_cat smoke_cat med_cat com_cat psych_cat injury_cat hospdayscat agecat gender_cat work_cat ethnic_cat prev_cat painintensity_since_injury sf36_physical_summary sf36_mental_summary hads_dep_score hads_anx_score eq5d_5l_final_s…
regress ptss admissioncat traumacat i.bmicat i.gcscat samp_cat accident_cat up_limb_cat lo_limb_cat bac_nec_cat ches_ab_cat hed_fac_cat fracturecat surg_cat surgerycat i.alco_cat smoke_cat med_cat com_cat psych_cat injury_cat hospdayscat agecat gender_cat work_cat ethnic_cat prev_cat painintensity_since_injury sf36_physical_summary sf36_mental_summary hads_dep_score hads_anx_score eq5d_5l_final_s…
regress ptss admissioncat traumacat bmicat
mi set wide
mi imputed admissioncat traumacat bmicat gcscat samp_cat accident_cat up_limb_cat lo_limb_cat bac_nec_cat ches_ab_cat hed_fac_cat fracturecat surg_cat surgerycat alco_cat smoke_cat med_cat com_cat psych_cat injury_cat hospdayscat agecat gender_cat work_cat ethnic_cat prev_cat painintensity_since_injury sf36_physical_summary sf36_mental_summary hads_dep_score hads_anx_score eq5d_5l_final_score tsk…
mi register imputed admissioncat traumacat bmicat gcscat samp_cat accident_cat up_limb_cat lo_limb_cat bac_nec_cat ches_ab_cat hed_fac_cat fracturecat surg_cat surgerycat alco_cat smoke_cat med_cat com_cat psych_cat injury_cat hospdayscat agecat gender_cat work_cat ethnic_cat prev_cat painintensity_since_injury sf36_physical_summary sf36_mental_summary hads_dep_score hads_anx_score eq5d_5l_final_…
mi impute chained (regress) admissioncat traumacat bmicat gcscat samp_cat accident_cat up_limb_cat lo_limb_cat bac_nec_cat ches_ab_cat hed_fac_cat fracturecat surg_cat surgerycat alco_cat smoke_cat med_cat com_cat psych_cat injury_cat hospdayscat agecat gender_cat work_cat ethnic_cat prev_cat painintensity_since_injury sf36_physical_summary sf36_mental_summary hads_dep_score hads_anx_score eq5d_5…
mi impute chained (regress) admissioncat traumacat bmicat gcscat samp_cat accident_cat up_limb_cat lo_limb_cat bac_nec_cat ches_ab_cat hed_fac_cat fracturecat surg_cat surgerycat alco_cat smoke_cat med_cat com_cat injury_cat hospdayscat agecat gender_cat work_cat ethnic_cat prev_cat painintensity_since_injury sf36_physical_summary sf36_mental_summary hads_dep_score hads_anx_score eq5d_5l_final_sc…
mi estimate, or: logit ptss admissioncat traumacat bmicat gcscat samp_cat accident_cat up_limb_cat lo_limb_cat bac_nec_cat ches_ab_cat hed_fac_cat fracturecat surg_cat surgerycat alco_cat smoke_cat med_cat com_cat injury_cat hospdayscat agecat gender_cat work_cat ethnic_cat prev_cat painintensity_since_injury sf36_physical_summary sf36_mental_summary hads_dep_score hads_anx_score eq5d_5l_final_sc…
mi estimate: regress ptss admissioncat traumacat bmicat gcscat samp_cat accident_cat up_limb_cat lo_limb_cat bac_nec_cat ches_ab_cat hed_fac_cat fracturecat surg_cat surgerycat alco_cat smoke_cat med_cat com_cat injury_cat hospdayscat agecat gender_cat work_cat ethnic_cat prev_cat painintensity_since_injury sf36_physical_summary sf36_mental_summary hads_dep_score hads_anx_score eq5d_5l_final_scor…
mi estimate: regress ptss admissioncat traumacat i.bmicat i.gcscat samp_cat accident_cat up_limb_cat lo_limb_cat bac_nec_cat ches_ab_cat hed_fac_cat fracturecat surg_cat surgerycat alco_cat smoke_cat med_cat com_cat injury_cat hospdayscat agecat gender_cat work_cat ethnic_cat prev_cat painintensity_since_injury sf36_physical_summary sf36_mental_summary hads_dep_score hads_anx_score eq5d_5l_final_…
mi estimate: regress ptss admissioncat traumacat i.bmicat i.gcscat samp_cat accident_cat up_limb_cat lo_limb_cat bac_nec_cat ches_ab_cat hed_fac_cat fracturecat surg_cat surgerycat alco_cat i.smoke_cat med_cat com_cat injury_cat hospdayscat agecat gender_cat work_cat ethnic_cat prev_cat painintensity_since_injury sf36_physical_summary sf36_mental_summary hads_dep_score hads_anx_score eq5d_5l_fina…
mi estimate: regress ptss i.admissioncat i.traumacat i.bmicat i.gcscat i.samp_cat i.accident_cat i.up_limb_cat i.lo_limb_cat i.bac_nec_cat i.ches_ab_cat i.hed_fac_cat i.fracturecat i.surg_cat i.surgerycat i.alco_cat i.smoke_cat i.med_cat com_cat i.injury_cat i.hospdayscat i.agecat i.gender_cat i.work_cat i.ethnic_cat i.prev_cat painintensity_since_injury sf36_physical_summary sf36_mental_summary …
mi estimate: regress ptss i.admissioncat i.traumacat i.bmicat i.gcscat i.samp_cat i.accident_cat i.up_limb_cat i.lo_limb_cat i.bac_nec_cat i.ches_ab_cat i.hed_fac_cat i.fracturecat i.surg_cat i.surgerycat i.alco_cat i.smoke_cat i.med_cat com_cat i.injury_cat i.hospdayscat i.agecat i.gender_cat work_cat i.ethnic_cat i.prev_cat painintensity_since_injury sf36_physical_summary sf36_mental_summary ha…
mi estimate: regress ptss i.admissioncat i.traumacat i.bmicat i.gcscat i.samp_cat i.accident_cat i.up_limb_cat i.lo_limb_cat i.bac_nec_cat i.ches_ab_cat i.hed_fac_cat i.fracturecat i.surg_cat i.surgerycat i.alco_cat i.smoke_cat i.med_cat com_cat i.injury_cat i.hospdayscat i.agecat i.gender_cat work_cat i.ethnic_cat prev_cat painintensity_since_injury sf36_physical_summary sf36_mental_summary hads…
mi estimate, or: regress ptss i.admissioncat i.traumacat i.bmicat i.gcscat i.samp_cat i.accident_cat i.up_limb_cat i.lo_limb_cat i.bac_nec_cat i.ches_ab_cat i.hed_fac_cat i.fracturecat i.surg_cat i.surgerycat i.alco_cat i.smoke_cat i.med_cat com_cat i.injury_cat i.hospdayscat i.agecat i.gender_cat work_cat i.ethnic_cat prev_cat painintensity_since_injury sf36_physical_summary sf36_mental_summary …
mi estimate, or: logit ptss i.admissioncat i.traumacat i.bmicat i.gcscat i.samp_cat i.accident_cat i.up_limb_cat i.lo_limb_cat i.bac_nec_cat i.ches_ab_cat i.hed_fac_cat i.fracturecat i.surg_cat i.surgerycat i.alco_cat i.smoke_cat i.med_cat com_cat i.injury_cat i.hospdayscat i.agecat i.gender_cat work_cat i.ethnic_cat prev_cat painintensity_since_injury sf36_physical_summary sf36_mental_summary ha…
mi estimate, or: logit ptss admissioncat traumacat bmicat gcscat samp_cat accident_cat up_limb_cat lo_limb_cat bac_nec_cat ches_ab_cat hed_fac_cat fracturecat surg_cat surgerycat alco_cat smoke_cat med_cat com_cat injury_cat hospdayscat agecat gender_cat work_cat ethnic_cat prev_cat painintensity_since_injury sf36_physical_summary sf36_mental_summary hads_dep_score hads_anx_score eq5d_5l_final_sc…
mi estimate, or@ logit ptss bmicat
mi estimate, or: logit ptss bmicat
mi estimate, or: logit ptss admissioncat traumacat i.bmicat i gcscat
mi estimate, or: logit ptss admissioncat traumacat i.bmicat i.gcscat
mi estimate, or: logit ptss admissioncat traumacat i.bmicat i.gcscat samp_cat accident_cat
mi estimate, or: logit ptss admissioncat traumacat i.bmicat i.gcscat samp_cat i.accident_cat
mi estimate, or: logit ptss admissioncat traumacat i.bmicat i.gcscat samp_cat i.accident_cat i.up_limb_cat i.lo_limb_cat
mi estimate, or: logit ptss admissioncat traumacat i.bmicat i.gcscat samp_cat i.accident_cat up_limb_cat lo_limb_cat
mi estimate, or: logit ptss admissioncat traumacat i.bmicat i.gcscat samp_cat i.accident_cat up_limb_cat lo_limb_cat bac_nec_cat ches_ab_cat hed_fac_cat
mi estimate, or: logit ptss i.fracturecat i.surg_cat i.surgerycat
mi estimate, or: logit ptss i.alco_cat i.smoke_cat i.med_cat i.com_cat
mi estimate, or: logit ptss i.psych_cat i.injury_cat i.hospdayscat i.agecat i.gender_cat i.work_cat i.ethnic_cat i.prev_cat
mi estimate, or: logit ptss i.psych_cat i.injury_cat i.hospdayscat i.agecat i.gender_cat i.ethnic_cat i.prev_cat
mi estimate, or: logit ptss i.psych_cat i.injury_cat
mi estimate, or: logit ptss psych_cat injury_cat
mi estimate, or: logit ptss i.hospdayscat i.agecat i.gender_cat
mi estimate, or: logit ptss i.hospdayscat i.agecat i.gender_cat i.work_cat i.ethnic_cat i.prev_cat
mi estimate, or: logit ptss i.hospdayscat i.agecat i.gender_cat i.ethnic_cat i.prev_cat
mi estimate, or: logit ptss i.hospdayscat i.agecat i.gender_cat i.ethnic_cat
mi estimate, or: logit ptss painintensity_since_injury sf36_physical_summary sf36_mental_summary
mi estimate, or: logit ptss painintensity_since_injury sf36_physical_summary sf36_mental_summary hads_dep_score hads_anx_score eq5d_5l_final_score tsk_11_total pseq_total m3_cpgs_disability_score non_missing_ies_r_total
mi estimate, or: logit ptss painintensity_since_injury sf36_physical_summary sf36_mental_summary hads_dep_score hads_anx_score eq5d_5l_final_score tsk_11_total pseq_total m3_cpgs_disability_score non_missing_ies_r_total
mi estimate, or: logit ptss painintensity_since_injury sf36_physical_summary sf36_mental_summary hads_dep_score hads_anx_score
mi estimate, or: logit ptss eq5d_5l_final_score tsk_11_total
mi estimate, or: logit ptss eq5d_5l_final_score tsk_11_total pseq_total
mi estimate, or: logit ptss eq5d_5l_final_score tsk_11_total pseq_total
mi estimate, or: logit ptss eq5d_5l_final_score tsk_11_total pseq_total m3_cpgs_disability_score
mi estimate, or: logit ptss eq5d_5l_final_score tsk_11_total pseq_total m3_cpgs_disability_score non_missing_ies_r_total
1. Model Performance
* ROC curve
lroc
* Hosmer-Lemeshow goodness of fit
estat gof, group(10)
Kruskal Wallis and Mann Whitney Tests
Outcome variable:
· PTSS_3m → PTSS score at 3 months
· PTSS_6m → PTSS score at 6 months
Grouping variable:
· inj_severity
§ 1 = Mild
§ 2 = Moderate
§ 3 = Major
Kruskal–Wallis Test (3 Groups)
kwallis PTSS_3m, by(inj_severity)
kwallis PTSS_6m, by(inj_severity)
This will produce:
§ Chi-square (χ²)
§ Degrees of freedom
§ p-value
Mann–Whitney U Tests (Pairwise)
Since Mann–Whitney compares TWO groups, we subset the data.
Mild vs Moderate
* 3 Months
ranksum PTSS_3m if inj_severity==1 | inj_severity==2, by(inj_severity)
* 6 Months
ranksum PTSS_6m if inj_severity==1 | inj_severity==2, by(inj_severity)
Mild vs Major
* 3 Months
ranksum PTSS_3m if inj_severity==1 | inj_severity==3, by(inj_severity)
* 6 Months
ranksum PTSS_6m if inj_severity==1 | inj_severity==3, by(inj_severity)
Moderate vs Major
* 3 Months
ranksum PTSS_3m if inj_severity==2 | inj_severity==3, by(inj_severity)
* 6 Months
ranksum PTSS_6m if inj_severity==2 | inj_severity==3, by(inj_severity)
PCA codes
pca HADS_dep_6m HADS_anx_6m SF36_mental_6m ///
EQ5D_6m BPI_pain_6m TSK11_6m ///
CPGS_dis_6m CPGS_pain_6m PSEQ_6m
Display eigenvalues table
estat eigenvalues
Scree plot
screeplot, yline(1)
Retain components with eigenvalue > 1
Based on your results, retain first 2 components
predict PC1 PC2
