# Supplementary material for: Predictors of Post-Traumatic Stress Symptoms after musculoskeletal trauma
Source: PLoS One. 2026 May 6;21(5):e0348595. doi: 10.1371/journal.pone.0348595 (PMC13148695; doi:10.1371/journal.pone.0348595)
Supplement: S8 File — (XLSX) [file pone.0348595.s008.xlsx]

## Sheet: Dataset_3_Months
days_since_admission	days_since_trauma	bmi	lowest_gcs	circumstances	trauma_description	upper_limb_injury	lower_limb_injury	back_neck_injury	chest_abdominal_injury	head_face_injury	number_fractures	surgery	number_surgeries	alcohol_pre_injury	alcohol_frequency	alcohol_units	smoker	drug_Use_pre_injury	Med_history	comorbidities	psychological_health	injury_severity_score_category	days_in_hospital	age	Gender	Education_years	Working	ethnic_group	previous_injury	Pain-intensity_since_injury	sf36_physical_summary	sf36_mental_summary	hads_dep_score	hads_anx_score	eq5d_5l_final_score	tsk_11_total	pseq_total	m3_cpgs_disability_score	m3_cpgs_pain_score	IES_score_3_months
12	12	20.4152	15	Civilian	Road_traffic_collision	No	Yes	No	No	No	2	Yes	2	No			No	No	No	No		Major	18	21.2134	Male	less_than_or_equal_to_sixteen	Yes	White	Yes	60
7	9	43.7673	15	Civilian	Falls	No	Yes	No	No	No	1	Yes	2	No			No	No	No	No		Mild	24	38.8317	Male	between_seventeen_and_nineteen	Yes	White	Yes	63.3333	26.58	27.44	9	9	20	24	22	100	60	26
3	3	31.6158	15	Civilian	Falls	No	Yes	No	No	No	1	Yes	1	Yes	Monthly	2	No	No	Yes	Yes		Mild	20	74.8463	Female	less_than_or_equal_to_sixteen	No	White		96.6667
2	7	26.8809	15	Military	Skiing_accident	No	Yes	No	No	No	1	Yes	2	No			No	No	Yes	No		Mild	14	51.2264	Male	less_than_or_equal_to_sixteen	Yes	White	Yes	23.3333
2	2	33.564	15	Civilian	Falls	No	Yes	No	No	No	1	Yes	1	No			No	No	No	No		Mild	8	72.1438	Female	less_than_or_equal_to_sixteen	No	White		16.6667			3	1	8	15	60	53.3333	23.3	5
2	2	26.0185	15	Civilian	Falls	No	No	No	No	No	1	No	0	Yes	Weekly	2	No	No	Yes	No		Mild	10	64.5956	Male		No	White		80	51.87	58.18	2	6	6	17	60	30	40	4
1	1	25.4039	15	Civilian	Falls	No	Yes	No	No	No	1	Yes	1	No			No	No	Yes	Yes		Mild	5	61.6058	Female	less_than_or_equal_to_sixteen	Yes	White	No	70	46.66	40.25	7	2	9	17	48	30	30	11
2	2	30.0215	15	Civilian	Falls	Yes	Yes	No	No	No	2	Yes	2	No			No	No	Yes	Yes		Moderate	5	75.3802	Female	less_than_or_equal_to_sixteen	No	White	No	76.6667	51.1	34.02	15	12	10	31	40	66.6667	66.7	49
2	2	23.4568	15	Civilian	Falls	Yes	Yes	No	No	No	1	Yes	1	Yes	Monthly	2	No	No	No	No		Moderate	5	35.9131	Male	more_than_or_equal_to_twenty	Yes	African	Yes	76.6667	35.49	55.66	4	4	11	20	59	96.6667	53.3	33
3	3	24.8163	15	Civilian	Falls	No	Yes	No	No	No	1	Yes	2	Yes	Weekly	10	No	No	Yes	Yes		Mild	17	63.6784	Male	between_seventeen_and_nineteen	Yes	Asian_British_Asian	No	76.6667	39.85	32.35	7	15	10	28	28	66.6667	33.3	48
14	14	29.0123	11	Civilian	Road_traffic_collision	No	Yes	No	Yes	No	4	Yes	4	No			No	Yes	No	No		Major	27	39.8394	Male	less_than_or_equal_to_sixteen	Yes	White	Yes	40	30.89	23.36	16	11	20	44	13	86.6667	60	41
3	6	25.4581	15	Military	Skiing_accident	No	Yes	No	No	No	1	Yes	3	No			No	No	No	No		Mild	24	39.9023	Female	between_seventeen_and_nineteen	Yes	White	No	63.3333	35.86	56.9	4	6	11	18	36	36.6667	46.6	6
4	4	20.7612	15	Civilian	Falls	No	Yes	No	No	No	1	Yes	1	No			Yes	No	No	No		Mild	10	46.4131	Female	less_than_or_equal_to_sixteen	Yes	White	No	50	33.03	53.41	3	4	11	32	45	50	46.6	2
1	1	19.5409	6	Civilian	Falls	Yes	Yes	Yes	Yes	No	3	Yes	1	Yes	Monthly		Yes	No	No	No		Moderate	5	27.0669	Female	In_full_time_education	Yes	White	No	100	57.87	45.61	0	2	6	21	60	13.3333	36.6	7
8	8	23.3067	15	Civilian	Road_traffic_collision	No	Yes	No	No	No	5	Yes	5	Yes	Weekly		Yes	Yes	No	No		Major	14	36.9042	Male	less_than_or_equal_to_sixteen	No	Asian_British_Asian	No	100	31.97	25.36	16	11	19	39	17	76.6667	76.6	59
2	2	28.1337	8	Civilian	Falls	No	No	No	Yes	Yes	3	Yes	2	No			No	No	No	No		Major	9	58.9307	Female	less_than_or_equal_to_sixteen	Yes	White	No	50	37.22	59.93	1	0	8	25	54	36.6667	60	4
3	3	23.2438	15	Civilian	Road_traffic_collision	No	Yes	No	No	No	1	Yes	1	Yes	Monthly		Yes	No	No	No		Mild	6	37.5067	Male	between_seventeen_and_nineteen	Yes	White	Yes	66.6667
2	2	25.4848	15	Civilian	Stabbing_Injuries	No	Yes	No	No	Yes		No	0	Yes	Occasionally		Yes	No	No	No		Moderate	4	50.1996	Male			Mixed_race		70
4	4	27.7177	15	Civilian	Falls	No	Yes	No	No	No	1	Yes	1	Yes	Monthly		Yes	No	No	No	Depression	Mild	17	57.2852	Male	less_than_or_equal_to_sixteen	No	White	Yes	56.6667	32.3	16.53	10	19	15	20	30	90	86.6	16
5	9	24.8356	15	Military	Skiing_accident	No	Yes	No	No	No	1	Yes	1	Yes	Monthly	4	No	No	No	No		Mild	7	31.067	Male	between_seventeen_and_nineteen	Yes	White	Yes	43.3333	35.82	67.06	5	2	8	17	45	90	36.6	0
10	10	22.7147	15	Civilian	Motorbike_accident	Yes	Yes	Yes	Yes	No	2	Yes	4	No			No	No	No	No	Depression	Major	21	33.5723	Male	between_seventeen_and_nineteen	Yes	White	Yes	86.6667	34.13	30.53	9	14	18	24	44	53.3333	60	54
5	5	27.7778	13	Civilian	Road_traffic_collision	Yes	No	No	Yes	No	1	Yes	1	No			No	No	No	No		Major	9	31.6941	Male	between_seventeen_and_nineteen	Yes	White	No	73.3333	52.46	61.06	1	6	7	26	59	30	20	36
6	6	22.6562	15	Civilian	Car_accident	No	Yes	No	No	No	1	No	0	Yes	Weekly		Yes	Yes	No	No		Major	9	25.238	Male	between_seventeen_and_nineteen	No	White	Yes	93.3333	42.11	6.67	18	17	19	42	4	100	73.3	72
10	10	25.9516	13	Civilian	Falls	No	Yes	No	No	No	1	Yes	1	No			No	No	Yes	Yes		Moderate	23	81.1461	Female	less_than_or_equal_to_sixteen	No	White	Yes	50	44.36	43.71	1	3	9	25	56	40	36.6	15
2	7	23.5938	15	Civilian	Motorbike_accident	No	Yes	No	No	No	1	Yes	3	No			No	No	No	No		Moderate	14	18.5522	Male	less_than_or_equal_to_sixteen	Yes	White		40
7	7	27.0357	15	Civilian	Falls	No	Yes	No	No	No	1	Yes	1	No			No	No	Yes	Yes		Moderate	24	68.634	Male	more_than_or_equal_to_twenty	No	White	Yes	70	44.98	57.86	5	8	9	26	60	3.33333	10	1
3	3	29.3878	15	Civilian	Falls	No	Yes	No	No	No	3	Yes	2	Yes	Weekly		Yes	No	Yes	Yes	Depression_Mood disorder	Moderate	3	52.984	Male	between_seventeen_and_nineteen		White		73.3333	38.35	40.9	10	4	15	26	39	80	56.6	20
3	3	27.7778	15	Civilian	Falls	No	Yes	No	No	No	1	No	0	Yes	Monthly	10	No	No	No	No		Mild	11	67.6073	Male	less_than_or_equal_to_sixteen	No	White	Yes	83.3333
8	8	21.4996	15	Civilian	Blunt_trauma	No	Yes	No	No	No	3	Yes	5	No			No	No	Yes	Yes		Mild	56	61.5181	Male	less_than_or_equal_to_sixteen	No	White	Yes	100	26.14	13.92	21	20	22	42	0	100	100	80
4	4	20.6481	15	Civilian	Gunshot_Wound	Yes	Yes	Yes	Yes	No		Yes	2	No			No	No	Yes	Yes		Mild	8	26.8535	Male	more_than_or_equal_to_twenty	No	Chinese	Yes	93.3333
6	6	33.5937	15	Civilian	Road_traffic_collision	No	Yes	No	Yes	No	2	Yes	1	Yes	Monthly	4	Yes	No	No	No		Major	14	46.5254	Male	less_than_or_equal_to_sixteen	Yes	White	No	56.6667	26.89	19.43	16	11	24	27	1			56
2	2	25.463	15	Civilian	Stabbing_Injuries	Yes	No	Yes	Yes	No		Yes	1	Yes	Weekly	10	No	No	Yes	Yes		Major	5	67.9194	Male	less_than_or_equal_to_sixteen	Yes	White	Yes	63.3333	36.23	26.75	14	14	13	35	25	96.6667	86.6	73
12	12	25.6055	15	Civilian	Falls	No	Yes	Yes	Yes	No	3	Yes	2	Yes	Alcohol_dependence		No	No	No	No		Moderate	25	21.4407	Male	In_full_time_education	Yes	White	Yes	46.6667	39.85	59.63	2	4	10	21	49	70	70	13
4	4	26.2346	15	Civilian	Blunt_trauma	No	Yes	No	No	No	1	Yes	1	No			No	No	Yes	Yes		Mild	5	64.9268	Male	between_seventeen_and_nineteen	Yes	White		30	33.78	57.93	5	3	12	24	51	46.6667	26.6	18
4	7	26.556	15	Military	Falls	Yes	Yes	Yes	Yes	No	5	Yes	3	No			No	No	No	No		Major	32	34.525	Male	between_seventeen_and_nineteen	Yes	White	Yes	46.6667	41.64	55.08	4	9	9	31	50	40	16.6	53
9	10	32.3024	15	Civilian	Blunt_trauma	No	Yes	No	No	No	1	Yes	2	No			Yes	Yes	Yes	No		Mild	18	36.8221	Male	less_than_or_equal_to_sixteen	Yes	White		53.3333	31.2	48.01	8	5	14	26	32	66.6667	53.3	9
6	6	16.6646	15	Civilian	Car_accident	Yes	Yes	Yes	No	No	3	Yes	2	Yes	Monthly	2	No	No	Yes	Yes		Moderate	10	27.5242	Female	more_than_or_equal_to_twenty	Yes	White	Yes	63.3333
9	9	25.6612	15	Civilian	Motorbike_accident	No	Yes	No	Yes	No	4	Yes	2	No			No	No	No	No		Moderate	12	21.361	Male	less_than_or_equal_to_sixteen	Yes	White	Yes	73.3333
3	3	37.207	15	Civilian	Falls	No	Yes	No	No	Yes	1	Yes	1	Yes	Weekly	9	No	No	Yes	Yes		Mild	14	55.8998	Female	less_than_or_equal_to_sixteen	Yes	White		16.6667	41.1	39.92	2	10	13	31	29	33.3333	50	33
4	4	17.8516	15	Civilian	Car_accident	No	Yes	No	No	No	1	Yes	1	No			Yes	No	No	No		Moderate	20	36.132	Female	between_seventeen_and_nineteen	No	Asian_British_Asian	Yes	93.3333	31.78	29.29	12	17	18	38	12	70	50	43
4	4	19.5312	15	Civilian	Motorbike_accident	No	Yes	No	No	No	2	Yes	2	No			Yes	No	No	No		Mild	15	21.0381	Male	less_than_or_equal_to_sixteen	Yes	White	Yes	70	34.98	28.93	11	17	16	35	25	93.3333	73.3	49
4	5	21.2169	15	Civilian	Road_traffic_collision	No	Yes	No	No	No	1	Yes	2	Yes	Monthly	4	Yes	No	Yes	Yes		Moderate	19	52.9128	Male	more_than_or_equal_to_twenty	Yes	White		86.6667
6	6	38.485	15	Civilian	Falls	No	Yes	No	No	No	1	Yes	3	No			No	No	Yes	No		Moderate	24	62.6762	Female	more_than_or_equal_to_twenty	Yes	White		80	28.71	47.84	4	8	15	22	42	86.6667	76.6	17
5	5	30.3233	15	Civilian	Falls	No	Yes	Yes	No	No	1	Yes	1	Yes	Occasionally		No	No	No	No	Depression	Moderate	10	41.1534	Male	more_than_or_equal_to_twenty	No	Chinese		60	44.71	39.31	3	9	11	12	36	66.6667	50	23
6	6	41.3265	15	Civilian	Falls	No	Yes	Yes	No	No	1	Yes	1	No			No	No	Yes	Yes		Moderate	13	68.4174	Male	between_seventeen_and_nineteen	Yes	White	Yes	70	37.3	53.62	1	5	10		51	30	40	21
5	5	31.5413	15	Civilian	Motorbike_accident	Yes	Yes	No	No	No	1	Yes	1	No			No	No	Yes	Yes		Mild	17	56.9512	Male	less_than_or_equal_to_sixteen	Yes	White	No	83.3333	33.86	53.69	4	4	14	27	38	60	46.6	11
6	6	32.4889	15	Civilian	Blunt_trauma	No	Yes	No	No	No	2	Yes	2	No			No	No	Yes	Yes	History_of_self_harm	Mild	20	49.5671	Male	less_than_or_equal_to_sixteen	Yes	Asian_British_Asian		63.3333
3	3	25.7704	15	Civilian	Falls	No	Yes	No	No	No	1	Yes	2	No			No	No	No	No		Moderate	19	25.082	Male	between_seventeen_and_nineteen	Yes	Chinese		60	35.6	43.18	3	7	12	36	33	50	50	33
0	0	27.1706	15	Military	Falls	Yes	Yes	No	No	No	1	Yes	2	No			No	No	No	No		Mild	8	41.0385	Male	more_than_or_equal_to_twenty	Yes	White		10	52.77	53.99	3	6	7	24	53		26.7	1
8	8	36.0854	15	Civilian	Road_traffic_collision	No	No	Yes	Yes	No	2	No	0	No			Yes	No	Yes	No		Moderate	16	70.8433	Male	between_seventeen_and_nineteen	No	White		63.3333	37.12	43.53	2	7	9	39		26.6667	66.6	37
4	4	33.6538	15	Civilian	Falls	No	Yes	No	No	No	1	Yes	2	No			No	No	Yes	Yes		Mild	4	47.3629	Female	between_seventeen_and_nineteen	No	White		86.6667	25.84	32.27	12	8	20	40	8	83.3333	83.3	75
3	3	23.4568	15	Civilian	Road_traffic_collision	Yes	No	Yes	Yes	No	3	No	0	Yes	Monthly	6	No	No	Yes	Yes		Moderate	9	64.7378	Male	less_than_or_equal_to_sixteen	Yes	White		66.6667	33.33	31.66			15	39	25	80	80	64
6	6	27.7778	15	Civilian	Falls	No	Yes	No	No	No	1	Yes	4	Yes	Unknown		No	No	Yes	Yes	Depression	Moderate	17	48.3542	Male	between_seventeen_and_nineteen	Yes	White	Yes	70	29.3	14.52			20	30	6	96.6667	73.3
4	4	30.4498	15	Military	Blunt_trauma	No	Yes	No	No	No	1	Yes	1	No			No	No	No	No		Mild	11	48.0229	Male	between_seventeen_and_nineteen	Yes	White	Yes	10	49.01	60.34	2	1	9	21	56	13.3333	30	0
4	4	29.2969	15	Civilian	Blunt_trauma	No	Yes	No	No	No		Yes	1	No			No	No	No	No	Depression	Mild	8	34.5824	Female	less_than_or_equal_to_sixteen	Yes	White	No	40
5	12	38.0548	15	Civilian	Car_accident	No	Yes	No	No	No		Yes	5	No			No	No	Yes	Yes		Moderate	76	72.5982	Female	between_seventeen_and_nineteen	No	White	Yes	60
10	10	26.5338	14	Civilian	Road_traffic_collision	Yes	No	Yes	Yes	No	2	Yes	0	No			No	No	No	No		Major	13	30.1444	Male	more_than_or_equal_to_twenty	Yes	White		73.3333
9	9	27.7778	14	Civilian	Motorbike_accident	Yes	Yes	Yes	No	No	4	Yes	5	No			No	No	Yes	Yes	Depression	Major	23	57.5644	Male	less_than_or_equal_to_sixteen	Yes	White		36.6667	38.59	30.29		8	18	31	10	33.3333	36.6	18
4	8	26.5118	15	Civilian	Head_on_collision	No	Yes	Yes	No	No	2	Yes	2	No			No	No	No	No		Mild	15	68.7516	Female	more_than_or_equal_to_twenty	Yes	White	Yes	63.3333	27.46	45.04	9	8	16		28	83.3333	53.3	41
6	6	25.2303	15	Civilian	Falls	No	Yes	No	No	No	1	Yes	1	No			No	No	No	No		Mild	10	53.1838	Female	more_than_or_equal_to_twenty	Yes	White	No	46.6667	30.81	58.09	4	9	11	27	41	63.3333	46.6	15
5	5	24.9649	15	Civilian	Road_traffic_collision	No	Yes	No	No	No	3	Yes	3	Yes	Daily	3	Yes	No	No	No		Mild	7	43.5189	Male	more_than_or_equal_to_twenty	Yes	Asian_British_Asian	No	93.3333	46.77	19.24	12	18	19	30	39	93.3333	60	65
8	8	26.1752	15	Civilian	Falls	No	Yes	No	No	No	1	Yes	2	No			No	No	No	No	Depression_Anxiety	Mild	13	44.7675	Female	more_than_or_equal_to_twenty	Yes	White	Yes	60	25.41	54.23	6	11	16	29	36	83.3333	53.3	32
13	13	33.2671	11	Civilian	Falls	No	Yes	No	Yes	No	2	Yes	1	Yes	Monthly	4	Yes	No	Yes	Yes	Depression	Major	19	34.5167	Male	more_than_or_equal_to_twenty	Yes	White	Yes	86.6667
7	7	27.6235	15	Civilian	Falls	No	Yes	Yes	No	No		Yes	1	Yes	Weekly	7	Yes	No	Yes	Yes		Major	11	81.9565	Male	more_than_or_equal_to_twenty	No	White	Yes	56.6667	51.62	46.08	2	4	6	18	59	23.3333	10	13
10	10	22.3214	15	Civilian	Falls	No	Yes	No	No	No	1	Yes	4	No			No	No	Yes	Yes	Anxiety	Mild	53	67.6043	Female	between_seventeen_and_nineteen	No	White	Yes	30	25.87	68.94	3		12	22	43	80	10	0
8	8	39.4421	15	Civilian	Falls	Yes	Yes	Yes	No	No	2	Yes	1	No			No	No	Yes	Yes		Moderate	55	65.3429	Female	less_than_or_equal_to_sixteen	No	White	Yes	10
12	13	37.4637	14	Civilian	Falls	No	Yes	No	No	Yes	1	No	0	Yes	Weekly	4	No	No	Yes	Yes	Bipolar_Disorder	Moderate	58	64.4502	Female	less_than_or_equal_to_sixteen	No	White	Yes	73.3333	31.34	42.7	12	12	13	27	23	76.6667	73.3	40
4	4	46.275	15	Civilian	Falls	No	Yes	No	No	No	1	Yes	1	No			No	No	Yes	Yes		Mild	41	23.2229	Female	less_than_or_equal_to_sixteen	No	White	Yes	56.6667
10	10	19.481	15	Civilian	Multiple_stab_wounds	Yes	Yes	No	No	No		Yes	1	No			No	No	No	No		Moderate	63	18.2728	Male	less_than_or_equal_to_sixteen	No	Asian_British_Asian		100
3	3	26.0156	15	Civilian	Falls	Yes	No	No	No	No	2	Yes	1	No			No	No	Yes	No		Mild	52	21.3064	Female	more_than_or_equal_to_twenty	Yes	White	Yes	73.3333
2	2	18.2825	15	Civilian	Motorbike_accident	Yes	Yes	No	No	No	2	No	0	No			No	No	No	Yes		Major	3	19.6498	Male	between_seventeen_and_nineteen	Yes	White	Yes	70
5	5	32.6048	15	Civilian	Falls	No	Yes	Yes	No	Yes	5	No	0	No			No	No	No	Yes	Depression_Anxiety	Moderate	14	28.7671	Male	between_seventeen_and_nineteen	No	White		90
3	3	27.8867	15	Civilian	Road_traffic_collision	No	Yes	Yes	Yes	No	2	No	0	No			No	No	Yes	No		Moderate	14	59.2538	Male	between_seventeen_and_nineteen	Yes	White	No	43.3333	49.97	59.59	0	2	6	26	60	80	13.3	12
5	5	24.4873	15	Civilian	Car_accident	No	Yes	No	No	No	1	Yes	1	Yes	Daily	10	Yes	No	No	No		Mild	10	49.3699	Female	more_than_or_equal_to_twenty	Yes	Other_ethnic_group	Yes	66.6667
2	2	59.2849	15	Civilian	Falls	Yes	No	No	Yes	No	2	No	0	Yes	Weekly	4	No	No	Yes	Yes		Moderate	84	64.3052	Female	less_than_or_equal_to_sixteen	No	White	Yes	93.3333	46.62	37.93	15	18	24	38	2	100	76.6	56
3	3	31.4359	15	Civilian	Falls	No	Yes	No	No	No	1	Yes	1	No			No	No	Yes	Yes		Mild	9	52.8443	Female	more_than_or_equal_to_twenty	Yes	Chinese	Yes	76.6667	42.22	46.47	5	4	10	20	41	63.3333		18
4	4	28.9062	15	Civilian	Falls	No	Yes	No	No	No	1	Yes	1	No			No	No	No	No		Mild	6	47.4316	Female	between_seventeen_and_nineteen	Yes	Chinese	Yes	56.6667	40.3	32.93	2	0	11	24	18	40	16.6	17
4	4	40.8889	15	Civilian	Blunt_trauma	No	Yes	No	No	No	5	Yes	1	Yes	Weekly	2	No	No	Yes	Yes		Mild	13	54.2381	Male	less_than_or_equal_to_sixteen	Yes	White	Yes	46.6667
4	8	29.2839	15	Civilian	Road_traffic_collision	No	Yes	No	No	No	2	Yes	2	No			No	No	Yes	Yes		Moderate	22	41.3617	Male	between_seventeen_and_nineteen	Yes	White	Yes	66.6667
8	8	29.2969	15	Civilian	Road_traffic_collision	Yes	Yes	Yes	Yes	No	5	Yes	3	Yes	Weekly	3	No	No	No	No		Major	33	56.5215	Male	between_seventeen_and_nineteen	Yes	White	Yes	60
4	4	27.3356	15	Civilian	Blunt_trauma	Yes	No	No	No	No	2	Yes	3	No			No	No	No	No		Moderate	14	53.3126	Male	between_seventeen_and_nineteen	Yes	White		83.3333	45.02	25.63	16	16	13	25	33	60	80	38
8	8	26.0065	15	Civilian	Falls	No	Yes	Yes	No	No	1	Yes	1	No			No	No	Yes	No		Moderate	10	73.6086	Female	between_seventeen_and_nineteen	Yes	White		100	32.33	63.64	5	1	13	17	43	20	3.3	0
10	10	24.7753	15	Civilian	Blunt_trauma	No	Yes	No	No	No	2	Yes	1	No			No	No	Yes	Yes		Mild	15	63.3525	Male	more_than_or_equal_to_twenty	Yes	Chinese	Yes	66.6667
5	5	30.6425	15	Civilian	Road_traffic_collision	No	Yes	No	No	No	4	Yes	2	No			No	No	No	No		Moderate	34	52.6199	Male	less_than_or_equal_to_sixteen	Yes	Asian_British_Asian		56.6667
2	2		15	Civilian	Falls	No	Yes	Yes	No	No	1	Yes	1	No			No	No	No	No		Moderate	7	61.3895	Female	less_than_or_equal_to_sixteen	Yes	White	No	80	57.39	33.43	7	9	10	27	60	20	20	30
5	5	22.9321	15	Civilian	Falls	No	Yes	No	No	No		No	0	No			Yes	No	No	No		Mild	7	34.8426	Male	between_seventeen_and_nineteen	No	White		96.6667
5	5	25.262	15	Military	Blunt_trauma	No	Yes	No	No	No	2	Yes	1	Yes	Monthly		No	No	No	No		Mild	9	21.4297	Male	between_seventeen_and_nineteen	Yes	White	Yes	26.6667
4	4	23.1837	15	Civilian	Road_traffic_collision	Yes	No	Yes	Yes	No	1	No	0	Yes	Weekly		No	No	No	No		Major	6	20.236	Male	between_seventeen_and_nineteen	Yes	White		60	51.97	23.3	10	13	12	24	51	33.3333	46.6	61
7	7	31.6049	15	Civilian	Blunt_trauma	No	Yes	No	No	No	1	Yes	1	Yes	Monthly		Yes	No	Yes	Yes		Moderate	14	75.4761	Female	less_than_or_equal_to_sixteen	No	White		86.6667
9	9	22.5981	15	Civilian	Motorbike_accident	No	Yes	Yes	No	No	3	Yes	5	No			No	No	No	No		Mild	24	29.5887	Male	between_seventeen_and_nineteen	Yes	White		70
7	7	23.3234	15	Civilian	Car_accident	No	Yes	Yes	No	Yes	4	Yes	4	Yes	Unknown		No	No	No	No		Major	24	28.9972	Male	between_seventeen_and_nineteen	Yes	White		30	38.74	38.59	8	11	13	32	34	86.6667	53.3	47
9	11	23.7955	15	Civilian	Blunt_trauma	No	Yes	No	No	No	1	Yes	5	No			No	No	No	No		Mild	23	23.3517	Male	more_than_or_equal_to_twenty	Yes	White	Yes	63.3333	41.53	48.9	3	7	12	22	40	46.6667	50	16
13	13	32.6531	15	Civilian	Blunt_trauma	No	Yes	No	No	No		Yes	1	No			No	No	Yes	Yes		Mild	20	63.8644	Male	between_seventeen_and_nineteen	Yes	White	Yes	26.6667
12	12	18.5879	15	Civilian	Road_traffic_collision	Yes	Yes	Yes	No	No	4	Yes	3	No			No	No	No	No		Moderate	19	25.6324	Male	between_seventeen_and_nineteen	No	White	Yes	86.6667
7	7	21.6333	14	Civilian	Multiple_stab_wounds	Yes	Yes	Yes	No	Yes		Yes	1	No			No	No	Yes	Yes		Major	8	26.9739	Male	less_than_or_equal_to_sixteen	Yes	Asian_British_Asian	No	80
7	7	28.6501	15	Civilian	Falls	No	Yes	No	No	No	1	Yes	1	No			No	No	Yes	Yes		Mild	12	84.9408	Female	less_than_or_equal_to_sixteen	No	White		30	52.32	25.97	5	8	9		43	0	26.6	1
13	13	29.321	15	Civilian	Car_accident	No	Yes	No	No	No	4	Yes	3	Yes	Monthly	4	Yes	No	No	No		Mild	37	45.6711	Male	less_than_or_equal_to_sixteen	Yes	White		80
8	8	28.3987	15	Civilian	Falls	No	Yes	Yes	No	No	1	Yes	1	No			No	No	Yes	Yes		Moderate	19	90.8711	Female	more_than_or_equal_to_twenty	No	White	Yes	73.3333	32.15	50.56	2	4	13	26	50	53.3333	46.6	16
12	12	23.5986	15	Civilian	Falls	No	Yes	Yes	No	No	1	Yes	1	No			No	No	Yes	Yes		Moderate	12	56.2395	Male	less_than_or_equal_to_sixteen	Yes	White	Yes	80	27.29	34.89	12	13	17	29	29	96.6667	73.3	50
3	3	22.1297	15	Civilian	Falls	No	Yes	Yes	No	No	1	Yes	1	Yes	Weekly		No	No	Yes	Yes		Moderate	33	65.9261	Male	more_than_or_equal_to_twenty	No	White	Yes	56.6667
12	14	30.7787	15	Civilian	Falls	No	Yes	No	No	No	2	Yes	1	No			No	No	Yes	Yes		Mild	13	59.7849	Female	less_than_or_equal_to_sixteen	Yes	White	Yes	76.6667
5	5	28.8	15	Civilian	Falls	No	Yes	Yes	Yes	No	2	Yes	1	No			No	No	Yes	Yes		Moderate	6	75.5309	Female	less_than_or_equal_to_sixteen	No	White		70	36.1	39.07	6	3	12	26	38	30	23.3	21
3	3	25.1278	15	Civilian	Falls	No	Yes	Yes	No	No	1	Yes	1	Yes	Monthly	4	No	No	No	No		Moderate	12	43.5657	Male	less_than_or_equal_to_sixteen	Yes	White	Yes	70	36.71	61.99	2	2	11	25	42	90	43.3	5
7	7	22.0386	15	Civilian	Falls	No	Yes	Yes	No	No	1	Yes	1	Yes	Weekly		No	No	Yes	Yes		Moderate	11	72.3055	Female	more_than_or_equal_to_twenty	No	White	Yes	80	28.56	63.09	2	5	14	18	49	83.3333	63.3	18
6	14	24.9836	15	Military	Falls	No	Yes	Yes	No	No	1	Yes	2	Yes	Monthly	4	No	No	Yes	No		Moderate	15	45.37	Male	between_seventeen_and_nineteen	Yes	White	Yes	56.6667	29.09	43.63	9	8	14	27	36	46.6667	40	7
5	5	25.3515	15	Civilian	Falls	No	Yes	No	No	No	3	Yes	2	Yes	Unknown		No	No	No	No		Mild	5	19.2228	Male	In_full_time_education	No	Asian_British_Asian		86.6667
7	7	31.4879	15	Civilian	Falls	No	Yes	No	No	No	2	Yes	3	No			No	No	Yes	Yes		Moderate	29	71.5964	Female	between_seventeen_and_nineteen	No	White		63.3333
3	3	25.9959	15	Civilian	Falls	No	Yes	Yes	No	No	1	Yes	1	Yes	Weekly		No	No	Yes	Yes		Moderate	37	86.1756	Female	more_than_or_equal_to_twenty	No	White	Yes	86.6667	30.27	64.92	3	3	11	25	46	46.6667	66.6	15
5	5	32.3884	15	Civilian	Falls	No	Yes	Yes	No	No	1	Yes	1	No			No	No	Yes	No		Moderate	13	80.6862	Female	less_than_or_equal_to_sixteen	No	White		66.6667	39.45	59.89	1	3	9		56	50	60	16
3	7	32.716	15	Military	Skiing_accident	No	Yes	No	No	No	1	No	0	No			No	No	No	No		Mild	5	26.8917	Male	more_than_or_equal_to_twenty	Yes	White	Yes	66.6667
7	7	30.4367	15	Civilian	Motorbike_accident	No	Yes	No	No	No	1	Yes	1	No			No	No	No	No	Anxiety	Mild	11	62.8706	Male	less_than_or_equal_to_sixteen	No	Other_ethnic_group	Yes	100
7	7	23.8054	15	Civilian	Falls	No	Yes	No	No	No	1	Yes	1	No			No	No	No	No		Mild	7	35.9816	Female	more_than_or_equal_to_twenty	Yes	White	Yes	73.3333	32.88	48.12	7	7	12	27	43	13.3333	33.3	32
6	6	24.4753	15	Civilian	Skiing_accident	No	Yes	No	No	No	1	Yes	1	No			No	No	No	No		Mild	8	44.4473	Male	less_than_or_equal_to_sixteen	Yes	White	Yes	63.3333
7	7	17.5697	15	Civilian	Car_accident	No	Yes	Yes	No	No	3	No	0	No			No	No	Yes	Yes		Major	10	60.6338	Female	between_seventeen_and_nineteen	No	White	Yes	63.3333
4	4	32.5741	15	Civilian	Blunt_trauma	No	Yes	No	No	No	5	Yes	1	Yes	Weekly		No	No	Yes	Yes		Mild	12	60.6146	Male	less_than_or_equal_to_sixteen	No	White	Yes	50	37.28	62.04	1	0	9	34	52	73.3333	30	2
3	4	25.3515	15	Civilian	Falls	No	Yes	Yes	No	No	1	Yes	1	Yes	Weekly	2	No	No	Yes	Yes		Moderate	6	71.2458	Male	more_than_or_equal_to_twenty	No	White	Yes	76.6667
3	3	45.1371	15	Civilian	Falls	No	Yes	No	No	No	2	Yes	3	No			No	No	Yes	Yes	Schizoaffective_disorder_depression	Moderate	30	58.134	Female	more_than_or_equal_to_twenty	Yes	White	No	40
2	2	23.7955	15	Military	Falls	No	Yes	Yes	No	No	1	Yes	1	Yes	Monthly	2	No	No	No	No		Moderate	7	41.7395	Male	In_full_time_education	No	White	Yes	60	40.08	48.23	3	7	13	17	49	66.6667	50	5
4	4	30.303	15	Civilian	Blunt_trauma	No	Yes	No	No	No	3	Yes	1	No			No	No	Yes	No		Mild	14	42.1446	Female	more_than_or_equal_to_twenty	Yes	White		83.3333
8	8	28.1173	15	Civilian	Blunt_trauma	No	Yes	Yes	No	No	1	Yes	1	No			No	No	Yes	Yes		Moderate	11	78.7014	Male	less_than_or_equal_to_sixteen	No	White		26.6667	44.64	43.8	3		8				60	2
6	6	20.7476	12	Civilian	Blunt_trauma	Yes	Yes	No	No	Yes	5	Yes	4	No			No	No	No	No		Major	23	17.8485	Male	less_than_or_equal_to_sixteen	No	White	Yes	40
3	9	29.7722	15	Military	Blunt_trauma	No	Yes	No	No	No	1	Yes	1	Yes	Occasionally		No	No	No	No		Mild	9	32.1567	Male	less_than_or_equal_to_sixteen	Yes	White	Yes	53.3333
13	13	27.1605	15	Civilian	Road_traffic_collision	No	No	Yes	No	Yes	5	Yes	3	No			No	No	No	No		Major	17	56.3242	Female	more_than_or_equal_to_twenty	Yes	White		60	43.64	24.46	12	13	14	26	31	83.3333	53.3	26
5	9	26.6845	15	Military	Falls	No	Yes	No	No	No	1	Yes	1	Yes	Occasionally		No	No	No	No		Mild	12	36.2198	Male	between_seventeen_and_nineteen	Yes	White		56.6667
7	7	30.6667	15	Civilian	Falls	No	Yes	Yes	No	No	1	Yes	1	No			No	No	No	No		Moderate	10	18.5659	Male	between_seventeen_and_nineteen	Yes	Asian_British_Asian	Yes	70
