# Supplementary material for: Predictors of Post-Traumatic Stress Symptoms after musculoskeletal trauma
Source: PLoS One. 2026 May 6;21(5):e0348595. doi: 10.1371/journal.pone.0348595 (PMC13148695; doi:10.1371/journal.pone.0348595)
Supplement: S9 File — (XLSX) [file pone.0348595.s009.xlsx]

## Sheet: Dataset_6_Months
days_since_admission	days_since_trauma	bmi	lowest_gcs	circumstances	trauma_description	upper_limb_injury	lower_limb_injury	back_neck_injury	chest_abdominal_injury	head_face_injury	number_fractures	surgery	number_surgeries	alcohol_pre_injury	alcohol_frequency	alcohol_units	smoker	drug_Use_pre_injury	Med_history	comorbidities	psychological_health	injury_severity_score_category	days_in_hospital	age	Gender	How_old_when_left_education	Working	ethnic_group	previous_injury	Pain_intensity_since_injury	sf36_physical_summary	sf36_mental_summary	m6_eq5d5l_final_score	m6_cpgs_disability_score	m6_cpgs_pain_intensity	pseq_total	tsk_11_total	hads_dep_score	hads_anx_score	IES_score_6_months
12	12	20.4152	15	Civilian	Road_traffic_collision	No	Yes	No	No	No	2	Yes	2	No			No	No	No	No		Major	18	21.2134	Male	less than or equal to sixteen	Yes	White	Yes
7	9	43.7673	15	Civilian	Falls	No	Yes	No	No	No	1	Yes	2	No			No	No	No	No		Mild	24	38.8317	Male	between seventeen and nineteen	Yes	White	Yes	36.6667	55.79	43.76	8	36.6667	36.6667	60	11	2	8	8
3	3	31.6158	15	Civilian	Falls	No	Yes	No	No	No	1	Yes	1	Yes	Monthly	1_2	Ex_Smoker	No	Yes	Yes		Mild	20	74.8463	Female	less than or equal to sixteen	No	White		0			0
2	7	26.8809	15	Military	Skiing_accident	No	Yes	No	No	No	1	Yes	2	No			No	No	Yes	No		Mild	14	51.2264	Male	less than or equal to sixteen	Yes	White	Yes	40	51.1	61.75	7	3.33333	40	60	15	0	0	0
2	2	33.564	15	Civilian	Falls	No	Yes	No	No	No	1	Yes	1	No			No	No	No	No		Mild	8	72.1438	Female	less than or equal to sixteen	No	White		23.3333	43.98	40.75	8	6.66667	23.3333	60	15	4	7	18
2	2	26.0185	15	Civilian	Falls	No	No	No	No	No	1	No	0	Yes	Weekly	1_2	Ex_Smoker	No	Yes	No		Mild	10	64.5956	Male		No	White		36.6667	52.31	56.02	6	10	36.6667	55	17	0	3	5
1	1	25.4039	15	Civilian	Falls	No	Yes	No	No	No	1	Yes	1	No			No	No	Yes	Yes		Mild	5	61.6058	Female	less than or equal to sixteen	Yes	White	No	36.6667	48.88	53.88	9	16.6667	36.6667	54	17	2	4	9
2	2	30.0215	15	Civilian	Falls	Yes	Yes	No	No	No	2	Yes	2	No			No	No	Yes	Yes		Moderate	5	75.3802	Female	less than or equal to sixteen	No	White	No	66.6667			0	66.6667	66.6667
2	2	23.4568	15	Civilian	Falls	Yes	Yes	No	No	No	1	Yes	1	Yes	Monthly	1_2	No	No	No	No		Moderate	5	35.9131	Male	more than or equal to twenty	Yes	African	Yes	0			0
3	3	24.8163	15	Civilian	Falls	No	Yes	No	No	No	1	Yes	2	Yes	Weekly	>10	No	No	Yes	Yes		Mild	17	63.6784	Male	between seventeen and nineteen	Yes	Asian_British-Asian	No	50	50.13	43.58	8	80	50	44	25	8	7	27
14	14	29.0123	11	Civilian	Road_traffic_collision	No	Yes	No	Yes	No	4	Yes	4	No			No	Yes	No	No		Major	27	39.8394	Male	less than or equal to sixteen	Yes	White	Yes	0			0
3	6	25.4581	15	Military	Skiing_accident	No	Yes	No	No	No	1	Yes	3	No			No	No	No	No		Mild	24	39.9023	Female	between seventeen and nineteen	Yes	White	No	46.6667	41.3	53.26	11	30	46.6667	43	13	4	5	10
4	4	20.7612	15	Civilian	Falls	No	Yes	No	No	No	1	Yes	1	No			Yes	No	No	No		Mild	10	46.4131	Female	less than or equal to sixteen	Yes	White	No	36.6667	41.63	42.4	9	40	36.6667	42	33	5	5	5
1	1	19.5409	6	Civilian	Falls	Yes	Yes	Yes	Yes	No	3	Yes	1	Yes	Monthly		Yes	No	No	No		Moderate	5	27.0669	Female	In_full_time_education	Yes	White	No	0			0
8	8	23.3067	15	Civilian	Road_traffic_collision	No	Yes	No	No	No	5	Yes	5	Yes	Weekly		Yes	Yes	No	No		Major	14	36.9042	Male	less than or equal to sixteen	No	Asian_British-Asian	No	73.3333	29	20.27	20	70	73.3333	24	38	13	15	58
2	2	28.1337	8	Civilian	Falls	No	No	No	Yes	Yes	3	Yes	2	No			No	No	No	No		Major	9	58.9307	Female	less than or equal to sixteen	Yes	White	No	40	44.48	60.73	6	20	40	57	29	1	0	6
3	3	23.2438	15	Civilian	Road_traffic_collision	No	Yes	No	No	No	1	Yes	1	Yes	Monthly		Yes	No	No	No		Mild	6	37.5067	Male	between seventeen and nineteen	Yes	White	Yes	0			0
2	2	25.4848	15	Civilian	Stabbing_Injuries	No	Yes	No	No	Yes		No	0	Yes	Occasionally		Yes	No	No	No		Moderate	4	50.1996	Male			Mixed_race		0			0	26.6667	0
4	4	27.7177	15	Civilian	Falls	No	Yes	No	No	No	1	Yes	1	Yes	Monthly		Yes	No	No	No	Depression	Mild	17	57.2852	Male	less than or equal to sixteen	No	White	Yes	0			0
5	9	24.8356	15	Military	Skiing_accident	No	Yes	No	No	No	1	Yes	1	Yes	Monthly	3_4	No	No	No	No		Mild	7	31.067	Male	between seventeen and nineteen	Yes	White	Yes	40	50.98	58.84	7	56.6667	40	59	17	5	3	0
10	10	22.7147	15	Civilian	Motorbike_accident	Yes	Yes	Yes	Yes	No	2	Yes	4	No			Ex_Smoker	No	No	No	Depression	Major	21	33.5723	Male	between seventeen and nineteen	Yes	White	Yes	50	48.05	34.32	15	53.3333	50	55	17	4	11	19
5	5	27.7778	13	Civilian	Road_traffic_collision	Yes	No	No	Yes	No	1	Yes	1	No			No	No	No	No		Major	9	31.6941	Male	between seventeen and nineteen	Yes	White	No	30	56.05	61.43	6	70	30	60	20	1	7	37
6	6	22.6562	15	Civilian	Car_accident	No	Yes	No	No	No	1	No	0	Yes	Weekly		Yes	Yes	No	No		Major	9	25.238	Male	between seventeen and nineteen	No	White	Yes	83.3333			0	90	83.3333
10	10	25.9516	13	Civilian	Falls	No	Yes	No	No	No	1	Yes	1	No			No	No	Yes	Yes		Moderate	23	81.1461	Female	less than or equal to sixteen	No	White	Yes	20	44.24	53.18	9	20	20	55	27	3	5	8
2	7	23.5938	15	Civilian	Motorbike_accident	No	Yes	No	No	No	1	Yes	3	No			No	No	No	No		Moderate	14	18.5522	Male	less than or equal to sixteen	Yes	White		0			0
7	7	27.0357	15	Civilian	Falls	No	Yes	No	No	No	1	Yes	1	No			No	No	Yes	Yes		Moderate	24	68.634	Male	more than or equal to twenty	No	White	Yes	33.3333	50.82	58.4	5	20	33.3333	60	21	4	6	1
3	3	29.3878	15	Civilian	Falls	No	Yes	No	No	No	3	Yes	2	Yes	Weekly		Yes	No	Yes	Yes	Depression_Mood disorder	Moderate	3	52.984	Male	between seventeen and nineteen		White		50	48.01	28.29	11	73.3333	50	36	20	10	11	31
3	3	27.7778	15	Civilian	Falls	No	Yes	No	No	No	1	No	0	Yes	Monthly	>10	No	No	No	No		Mild	11	67.6073	Male	less than or equal to sixteen	No	White	Yes	0			0
8	8	21.4996	15	Civilian	Blunt_trauma	No	Yes	No	No	No	3	Yes	5	No			No	No	Yes	Yes		Mild	56	61.5181	Male	less than or equal to sixteen	No	White	Yes	100	25.18	30.85	22	100	100	8	41	18	17	84
4	4	20.6481	15	Civilian	Gunshot_Wound	Yes	Yes	Yes	Yes	No		Yes	2	No			No	No	Yes	Yes		Mild	8	26.8535	Male	more than or equal to twenty	No	Chinese	Yes	0			0
6	6	33.5937	15	Civilian	Road_traffic_collision	No	Yes	No	Yes	No	2	Yes	1	Yes	Monthly	2_4	Yes	No	No	No		Major	14	46.5254	Male	less than or equal to sixteen	Yes	White	No	80	23.29	32.19	18	93.3333	80	11	25	16	9	43
2	2	25.463	15	Civilian	Stabbing_Injuries	Yes	No	Yes	Yes	No		Yes	1	Yes	Weekly	>10	Ex_Smoker	No	Yes	Yes		Major	5	67.9194	Male	less than or equal to sixteen	Yes	White	Yes	53.3333	30.71	32.49	11	83.3333	53.3333	28	33	13		65
12	12	25.6055	15	Civilian	Falls	No	Yes	Yes	Yes	No	3	Yes	2	Yes	Alcohol dependance		No	No	No	No		Moderate	25	21.4407	Male	In_full_time_education	Yes	White	Yes	33.3333	55.54	54.65	6	30	33.3333	60	24	1		12
4	4	26.2346	15	Civilian	Blunt_trauma	No	Yes	No	No	No	1	Yes	1	No			No	No	Yes	Yes		Mild	5	64.9268	Male	between seventeen and nineteen	Yes	White		23.3333	45.88	61.51	8	13.3333	23.3333	56	30	4	4	14
4	7	26.556	15	Military	Falls	Yes	Yes	Yes	Yes	No	5	Yes	3	No			No	No	No	No		Major	32	34.525	Male	between seventeen and nineteen	Yes	White	Yes	40	48.82	36.93	9	43.3333	40	48	31	5	9	31
9	10	32.3024	15	Civilian	Blunt_trauma	No	Yes	No	No	No	1	Yes	2	No			Yes	Yes	Yes	No		Mild	18	36.8221	Male	less than or equal to sixteen	Yes	White		20	42.98	49.43	12	10	20	52	21	4	4	0
6	6	16.6646	15	Civilian	Car_accident	Yes	Yes	Yes	No	No	3	Yes	2	Yes	Monthly	1_2	No	No	Yes	Yes		Moderate	10	27.5242	Female	more than or equal to twenty	Yes	White	Yes	0			0
9	9	25.6612	15	Civilian	Motorbike_accident	No	Yes	No	Yes	No	4	Yes	2	No			No	No	No	No		Moderate	12	21.361	Male	less than or equal to sixteen	Yes	White	Yes	50			0	40	50
3	3	37.207	15	Civilian	Falls	No	Yes	No	No	Yes	1	Yes	1	Yes	Weekly	7_9	No	No	Yes	Yes		Mild	14	55.8998	Female	less than or equal to sixteen	Yes	White		0			0
4	4	17.8516	15	Civilian	Car_accident	No	Yes	No	No	No	1	Yes	1	No			Yes	No	No	No		Moderate	20	36.132	Female	between seventeen and nineteen	No	Asian_British-Asian	Yes	53.3333	34.28	27.95	17	93.3333	53.3333	33	40	11	16	45
4	4	19.5312	15	Civilian	Motorbike_accident	No	Yes	No	No	No	2	Yes	2	No			Yes	No	No	No		Mild	15	21.0381	Male	less than or equal to sixteen	Yes	White	Yes	56.6667	39.54	40.86	9	66.6667	56.6667	43	29	9	12	41
4	5	21.2169	15	Civilian	Road_traffic_collision	No	Yes	No	No	No	1	Yes	2	Yes	Monthly	3_4	Yes	No	Yes	Yes		Moderate	19	52.9128	Male	more than or equal to twenty	Yes	White		70			0	50	70
6	6	38.485	15	Civilian	Falls	No	Yes	No	No	No	1	Yes	3	No			No	No	Yes	No		Moderate	24	62.6762	Female	more than or equal to twenty	Yes	White		56.6667	27.6	55.84	13	100	56.6667	41	19	6	7	25
5	5	30.3233	15	Civilian	Falls	No	Yes	Yes	No	No	1	Yes	1	Yes	Occasionally		No	No	No	No	Depression	Moderate	10	41.1534	Male	more than or equal to twenty	No	Chinese		56.6667	43.21	50.8	14	50	56.6667	36	19		7	6
6	6	41.3265	15	Civilian	Falls	No	Yes	Yes	No	No	1	Yes	1	No			No	No	Yes	Yes		Moderate	13	68.4174	Male	between seventeen and nineteen	Yes	White	Yes	0			0
5	5	31.5413	15	Civilian	Motorbike_accident	Yes	Yes	No	No	No	1	Yes	1	No			No	No	Yes	Yes		Mild	17	56.9512	Male	less than or equal to sixteen	Yes	White	No	63.3333	42.03	42.08	12	56.6667	63.3333	51	30	7	5	3
6	6	32.4889	15	Civilian	Blunt_trauma	No	Yes	No	No	No	2	Yes	2	No			No	No	Yes	Yes	History_of_self_harm	Mild	20	49.5671	Male	less than or equal to sixteen	Yes	Asian_British-Asian		0			0
3	3	25.7704	15	Civilian	Falls	No	Yes	No	No	No	1	Yes	2	No			No	No	No	No		Moderate	19	25.082	Male	between seventeen and nineteen	Yes	Chinese		30	49.32	60.15	7	23.3333	30	60	30	2	1	7
0	0	27.1706	15	Military	Falls	Yes	Yes	No	No	No	1	Yes	2	No			No	No	No	No		Mild	8	41.0385	Male	more than or equal to twenty	Yes	White		0			0
8	8	36.0854	15	Civilian	Road_traffic_collision	No	No	Yes	Yes	No	2	No	0	No			Yes	No	Yes	No		Moderate	16	70.8433	Male	between seventeen and nineteen	No	White		0			0
4	4	33.6538	15	Civilian	Falls	No	Yes	No	No	No	1	Yes	2	No			No	No	Yes	Yes		Mild	4	47.3629	Female	between seventeen and nineteen	No	White		93.3333	28.94	20.71	17	90	93.3333	17	36	14	14	60
3	3	23.4568	15	Civilian	Road_traffic_collision	Yes	No	Yes	Yes	No	3	No	0	Yes	Monthly	5_6	No	No	Yes	Yes		Moderate	9	64.7378	Male	less than or equal to sixteen	Yes	White		50	45.41	51.89	11	50	50	16	27	6	4	5
6	6	27.7778	15	Civilian	Falls	No	Yes	No	No	No	1	Yes	4	Yes	Unknown		No	No	Yes	Yes	Depression	Moderate	17	48.3542	Male	between seventeen and nineteen	Yes	White	Yes	73.3333	34.14	13.63	19	100	73.3333	3	23
4	4	30.4498	15	Military	Blunt_trauma	No	Yes	No	No	No	1	Yes	1	No			No	No	No	No		Mild	11	48.0229	Male	between seventeen and nineteen	Yes	White	Yes	10	56.49	57.38	8	0	10	60	13	0	0	0
4	4	29.2969	15	Civilian	Blunt_trauma	No	Yes	No	No	No		Yes	1	No			No	No	No	No	Depression	Mild	8	34.5824	Female	less than or equal to sixteen	Yes	White	No	33.3333			0	23.3333	33.3333
5	12	38.0548	15	Civilian	Car_accident	No	Yes	No	No	No		Yes	5	No			Ex_Smoker	No	Yes	Yes		Moderate	76	72.5982	Female	between seventeen and nineteen	No	White	Yes	0			0
10	10	26.5338	14	Civilian	Road_traffic_collision	Yes	No	Yes	Yes	No	2	Yes	0	No			No	No	No	No		Major	13	30.1444	Male	more than or equal to twenty	Yes	White		36.6667			0	50	36.6667
9	9	27.7778	14	Civilian	Motorbike_accident	Yes	Yes	Yes	No	No	4	Yes	5	No			No	No	Yes	Yes	Depression	Major	23	57.5644	Male	less than or equal to sixteen	Yes	White		63.3333	37.04	41.9	14	96.6667	63.3333	45	26	9	7	19
4	8	26.5118	15	Civilian	Head_on_collision	No	Yes	Yes	No	No	2	Yes	2	No			No	No	No	No		Mild	15	68.7516	Female	more than or equal to twenty	Yes	White	Yes	50	32.94	36.12	16	86.6667	50	34	25	11	8	46
6	6	25.2303	15	Civilian	Falls	No	Yes	No	No	No	1	Yes	1	No			No	No	No	No		Mild	10	53.1838	Female	more than or equal to twenty	Yes	White	No	36.6667	50.67	37.05	9	26.6667	36.6667	51	26	4	13	1
5	5	24.9649	15	Civilian	Road_traffic_collision	No	Yes	No	No	No	3	Yes	3	Yes	Daily	3	Yes	No	No	No		Mild	7	43.5189	Male	more than or equal to twenty	Yes	Asian_British-Asian	No	60	47.74	25.14	16	100	60	19		12	19
8	8	26.1752	15	Civilian	Falls	No	Yes	No	No	No	1	Yes	2	No			No	No	No	No	Depression_Anxiety	Mild	13	44.7675	Female	more than or equal to twenty	Yes	White	Yes	60	33.75	42.19	15	96.6667	60	54	31	7	8	27
13	13	33.2671	11	Civilian	Falls	No	Yes	No	Yes	No	2	Yes	1	Yes	Monthly	3_4	Yes	No	Yes	Yes	Depression	Major	19	34.5167	Male	more than or equal to twenty	Yes	White	Yes	0			0
7	7	27.6235	15	Civilian	Falls	No	Yes	Yes	No	No		Yes	1	Yes	Weekly	5_7	Yes	No	Yes	Yes		Major	11	81.9565	Male	more than or equal to twenty	No	White	Yes	16.6667	46.78	60.22	6	16.6667	16.6667	57		2	2	9
10	10	22.3214	15	Civilian	Falls	No	Yes	No	No	No	1	Yes	4	No			No	No	Yes	Yes	Anxiety	Mild	53	67.6043	Female	between seventeen and nineteen	No	White	Yes	60	21.72	60.72	14	83.3333	60	44	18	3	1	0
8	8	39.4421	15	Civilian	Falls	Yes	Yes	Yes	No	No	2	Yes	1	No			No	No	Yes	Yes		Moderate	55	65.3429	Female	less than or equal to sixteen	No	White	Yes	0			0
12	13	37.4637	14	Civilian	Falls	No	Yes	No	No	Yes	1	No	0	Yes	Weekly	3_4	Ex_Smoker	No	Yes	Yes	Bipolar_Disorder	Moderate	58	64.4502	Female	less than or equal to sixteen	No	White	Yes	63.3333	39.79	43.72	9	50	63.3333	31	18	11	13	24
4	4	46.275	15	Civilian	Falls	No	Yes	No	No	No	1	Yes	1	No			No	No	Yes	Yes		Mild	41	23.2229	Female	less than or equal to sixteen	No	White	Yes	53.3333			0	100	53.3333
10	10	19.481	15	Civilian	Multiple_stab_wounds	Yes	Yes	No	No	No		Yes	1	No			No	No	No	No		Moderate	63	18.2728	Male	less than or equal to sixteen	No	Asian_British-Asian		86.6667			0	60	86.6667
3	3	26.0156	15	Civilian	Falls	Yes	No	No	No	No	2	Yes	1	No			No	No	Yes	No		Mild	52	21.3064	Female	more than or equal to twenty	Yes	White	Yes	0			0
2	2	18.2825	15	Civilian	Motorbike_accident	Yes	Yes	No	No	No	2	No	0	No			No	No	No	Yes		Major	3	19.6498	Male	between seventeen and nineteen	Yes	White	Yes	0			0
5	5	32.6048	15	Civilian	Falls	No	Yes	Yes	No	Yes	5	No	0	No			No	No	No	Yes	Depression_Anxiety	Moderate	14	28.7671	Male	between seventeen and nineteen	No	White		0			0
3	3	27.8867	15	Civilian	Road_traffic_collision	No	Yes	Yes	Yes	No	2	No	0	No			No	No	Yes	No		Moderate	14	59.2538	Male	between seventeen and nineteen	Yes	White	No	33.3333	56.25	57.07	5	33.3333	33.3333	57	25	1	1	6
5	5	24.4873	15	Civilian	Car_accident	No	Yes	No	No	No	1	Yes	1	Yes	Daily	>10	Yes	No	No	No		Mild	10	49.3699	Female	more than or equal to twenty	Yes	Other-ethnic_group	Yes	0			0
2	2	59.2849	15	Civilian	Falls	Yes	No	No	Yes	No	2	No	0	Yes	Weekly	3_4	No	No	Yes	Yes		Moderate	84	64.3052	Female	less than or equal to sixteen	No	White	Yes	70			0	100	70
3	3	31.4359	15	Civilian	Falls	No	Yes	No	No	No	1	Yes	1	No			No	No	Yes	Yes		Mild	9	52.8443	Female	more than or equal to twenty	Yes	Chinese	Yes	43.3333	45.04	45.78	10	30	43.3333	43	27	3	6	27
4	4	28.9062	15	Civilian	Falls	No	Yes	No	No	No	1	Yes	1	No			No	No	No	No		Mild	6	47.4316	Female	between seventeen and nineteen	Yes	Chinese	Yes	50			0	63.3333	50
4	4	40.8889	15	Civilian	Blunt_trauma	No	Yes	No	No	No	5	Yes	1	Yes	Weekly	1_2	No	No	Yes	Yes		Mild	13	54.2381	Male	less than or equal to sixteen	Yes	White	Yes	0			0
4	8	29.2839	15	Civilian	Road_traffic_collision	No	Yes	No	No	No	2	Yes	2	No			No	No	Yes	Yes		Moderate	22	41.3617	Male	between seventeen and nineteen	Yes	White	Yes	0			0
8	8	29.2969	15	Civilian	Road_traffic_collision	Yes	Yes	Yes	Yes	No	5	Yes	3	Yes	Weekly	2_3	No	No	No	No		Major	33	56.5215	Male	between seventeen and nineteen	Yes	White	Yes	60			0	40	60
4	4	27.3356	15	Civilian	Blunt_trauma	Yes	No	No	No	No	2	Yes	3	No			No	No	No	No		Moderate	14	53.3126	Male	between seventeen and nineteen	Yes	White		60	50.53	27.51	10	50	60	42	33	12	13	32
8	8	26.0065	15	Civilian	Falls	No	Yes	Yes	No	No	1	Yes	1	No			No	No	Yes	No		Moderate	10	73.6086	Female	between seventeen and nineteen	Yes	White		100	23.83	64.48	15	100	100	11	44	5	4	0
10	10	24.7753	15	Civilian	Blunt_trauma	No	Yes	No	No	No	2	Yes	1	No			No	No	Yes	Yes		Mild	15	63.3525	Male	more than or equal to twenty	Yes	Chinese	Yes	0			0
5	5	30.6425	15	Civilian	Road_traffic_collision	No	Yes	No	No	No	4	Yes	2	No			No	No	No	No		Moderate	34	52.6199	Male	less than or equal to sixteen	Yes	Asian_British-Asian		53.3333			0	73.3333	53.3333
2	2		15	Civilian	Falls	No	Yes	Yes	No	No	1	Yes	1	No			No	No	No	No		Moderate	7	61.3895	Female	less than or equal to sixteen	Yes	White	No	36.6667			0	26.6667	36.6667
5	5	22.9321	15	Civilian	Falls	No	Yes	No	No	No		No	0	No			Yes	No	No	No		Mild	7	34.8426	Male	between seventeen and nineteen	No	White		0			0
5	5	25.262	15	Military	Blunt_trauma	No	Yes	No	No	No	2	Yes	1	Yes	Monthly		No	No	No	No		Mild	9	21.4297	Male	between seventeen and nineteen	Yes	White	Yes	0			0
4	4	23.1837	15	Civilian	Road_traffic_collision	Yes	No	Yes	Yes	No	1	No	0	Yes	Weekly		No	No	No	No		Major	6	20.236	Male	between seventeen and nineteen	Yes	White		40			0	23.3333	40
7	7	31.6049	15	Civilian	Blunt_trauma	No	Yes	No	No	No	1	Yes	1	Yes	Monthly		Yes	No	Yes	Yes		Moderate	14	75.4761	Female	less than or equal to sixteen	No	White		30			0	83.3333	30
9	9	22.5981	15	Civilian	Motorbike_accident	No	Yes	Yes	No	No	3	Yes	5	No			No	No	No	No		Mild	24	29.5887	Male	between seventeen and nineteen	Yes	White		0			0
7	7	23.3234	15	Civilian	Car_accident	No	Yes	Yes	No	Yes	4	Yes	4	Yes	Unknown		No	No	No	No		Major	24	28.9972	Male	between seventeen and nineteen	Yes	White		0			0
9	11	23.7955	15	Civilian	Blunt_trauma	No	Yes	No	No	No	1	Yes	5	No			No	No	No	No		Mild	23	23.3517	Male	more than or equal to twenty	Yes	White	Yes	50			0	60	50
13	13	32.6531	15	Civilian	Blunt_trauma	No	Yes	No	No	No		Yes	1	No			No	No	Yes	Yes		Mild	20	63.8644	Male	between seventeen and nineteen	Yes	White	Yes	26.6667			0	53.3333	26.6667
12	12	18.5879	15	Civilian	Road_traffic_collision	Yes	Yes	Yes	No	No	4	Yes	3	No			No	No	No	No		Moderate	19	25.6324	Male	between seventeen and nineteen	No	White	Yes	0			0
7	7	21.6333	14	Civilian	Multiple_stab_wounds	Yes	Yes	Yes	No	Yes		Yes	1	No			No	No	Yes	Yes		Major	8	26.9739	Male	less than or equal to sixteen	Yes	Asian_British-Asian	No	53.3333			0	100	53.3333
7	7	28.6501	15	Civilian	Falls	No	Yes	No	No	No	1	Yes	1	No			No	No	Yes	Yes		Mild	12	84.9408	Female	less than or equal to sixteen	No	White		60			0	30	60
13	13	29.321	15	Civilian	Car_accident	No	Yes	No	No	No	4	Yes	3	Yes	Monthly	3_4	Yes	No	No	No		Mild	37	45.6711	Male	less than or equal to sixteen	Yes	White		100			0	90	100
8	8	28.3987	15	Civilian	Falls	No	Yes	Yes	No	No	1	Yes	1	No			No	No	Yes	Yes		Moderate	19	90.8711	Female	more than or equal to twenty	No	White	Yes	0			0
12	12	23.5986	15	Civilian	Falls	No	Yes	Yes	No	No	1	Yes	1	No			No	No	Yes	Yes		Moderate	12	56.2395	Male	less than or equal to sixteen	Yes	White	Yes	60	45.17	39.18	10	96.6667	60	37	27	9	8	46
3	3	22.1297	15	Civilian	Falls	No	Yes	Yes	No	No	1	Yes	1	Yes	Weekly		No	No	Yes	Yes		Moderate	33	65.9261	Male	more than or equal to twenty	No	White	Yes	0			0
12	14	30.7787	15	Civilian	Falls	No	Yes	No	No	No	2	Yes	1	No			No	No	Yes	Yes		Mild	13	59.7849	Female	less than or equal to sixteen	Yes	White	Yes	50			0	60	50
5	5	28.8	15	Civilian	Falls	No	Yes	Yes	Yes	No	2	Yes	1	No			No	No	Yes	Yes		Moderate	6	75.5309	Female	less than or equal to sixteen	No	White		60	36.99	39.96	12	6.66667	60	30	26	2	4	5
3	3	25.1278	15	Civilian	Falls	No	Yes	Yes	No	No	1	Yes	1	Yes	Monthly	3_4	No	No	No	No		Moderate	12	43.5657	Male	less than or equal to sixteen	Yes	White	Yes	36.6667	55.34	57.62	7	40	36.6667	60	20	2	1	9
7	7	22.0386	15	Civilian	Falls	No	Yes	Yes	No	No	1	Yes	1	Yes	Weekly		Ex_Smoker	No	Yes	Yes		Moderate	11	72.3055	Female	more than or equal to twenty	No	White	Yes	53.3333	35.84	61.99	13	100	53.3333	51	17	2	8	22
6	14	24.9836	15	Military	Falls	No	Yes	Yes	No	No	1	Yes	2	Yes	Monthly	3_4	No	No	Yes	No		Moderate	15	45.37	Male	between seventeen and nineteen	Yes	White	Yes	46.6667	34.53	44.95	11	60	46.6667	26	26	8	6	16
5	5	25.3515	15	Civilian	Falls	No	Yes	No	No	No	3	Yes	2	Yes	Unknown		No	No	No	No		Mild	5	19.2228	Male	In_full_time_education	No	Asian_British-Asian		30			0	33.3333	30
7	7	31.4879	15	Civilian	Falls	No	Yes	No	No	No	2	Yes	3	No			Ex_Smoker	No	Yes	Yes		Moderate	29	71.5964	Female	between seventeen and nineteen	No	White		73.3333	25.56	38.75	17	26.6667	73.3333		35	6	8	15
3	3	25.9959	15	Civilian	Falls	No	Yes	Yes	No	No	1	Yes	1	Yes	Weekly		Ex_Smoker	No	Yes	Yes		Moderate	37	86.1756	Female	more than or equal to twenty	No	White	Yes	63.3333			0	66.6667	63.3333
5	5	32.3884	15	Civilian	Falls	No	Yes	Yes	No	No	1	Yes	1	No			No	No	Yes	No		Moderate	13	80.6862	Female	less than or equal to sixteen	No	White		66.6667	39.3	54.7	8	43.3333	66.6667	51		3	2	18
3	7	32.716	15	Military	Skiing_accident	No	Yes	No	No	No	1	No	0	No			No	No	No	No		Mild	5	26.8917	Male	more than or equal to twenty	Yes	White	Yes	0			0
7	7	30.4367	15	Civilian	Motorbike_accident	No	Yes	No	No	No	1	Yes	1	No			No	No	No	No	Anxiety	Mild	11	62.8706	Male	less than or equal to sixteen	No	Other-ethnic_group	Yes	0			0
7	7	23.8054	15	Civilian	Falls	No	Yes	No	No	No	1	Yes	1	No			No	No	No	No		Mild	7	35.9816	Female	more than or equal to twenty	Yes	White	Yes	33.3333	44.69	42.55	9	33.3333	33.3333	52	26	9	8	36
6	6	24.4753	15	Civilian	Skiing_accident	No	Yes	No	No	No	1	Yes	1	No			No	No	No	No		Mild	8	44.4473	Male	less than or equal to sixteen	Yes	White	Yes	0			0
7	7	17.5697	15	Civilian	Car_accident	No	Yes	Yes	No	No	3	No	0	No			No	No	Yes	Yes		Major	10	60.6338	Female	between seventeen and nineteen	No	White	Yes	0			0
4	4	32.5741	15	Civilian	Blunt_trauma	No	Yes	No	No	No	5	Yes	1	Yes	Weekly		Ex_Smoker	No	Yes	Yes		Mild	12	60.6146	Male	less than or equal to sixteen	No	White	Yes	16.6667	34.38	61.72	8	30	16.6667	49	27	3	0	4
3	4	25.3515	15	Civilian	Falls	No	Yes	Yes	No	No	1	Yes	1	Yes	Weekly	1_2	Ex_Smoker	No	Yes	Yes		Moderate	6	71.2458	Male	more than or equal to twenty	No	White	Yes	0			0
3	3	45.1371	15	Civilian	Falls	No	Yes	No	No	No	2	Yes	3	No			No	No	Yes	Yes	Schizoaffective_disorder_depression	Moderate	30	58.134	Female	more than or equal to twenty	Yes	White	No	43.3333	19.07	54.74	13	46.6667	43.3333	43	31	6	4	22
2	2	23.7955	15	Military	Falls	No	Yes	Yes	No	No	1	Yes	1	Yes	Monthly	1_2	No	No	No	No		Moderate	7	41.7395	Male	In_full_time_education	No	White	Yes	56.6667	44.67	32.82	10	63.3333	56.6667	35	26	5	8	21
4	4	30.303	15	Civilian	Blunt_trauma	No	Yes	No	No	No	3	Yes	1	No			No	No	Yes	No		Mild	14	42.1446	Female	more than or equal to twenty	Yes	White		50			0	93.3333	50
8	8	28.1173	15	Civilian	Blunt_trauma	No	Yes	Yes	No	No	1	Yes	1	No			Ex_Smoker	No	Yes	Yes		Moderate	11	78.7014	Male	less than or equal to sixteen	No	White		13.3333			9				17	7	5	2
6	6	20.7476	12	Civilian	Blunt_trauma	Yes	Yes	No	No	Yes	5	Yes	4	No			No	No	No	No		Major	23	17.8485	Male	less than or equal to sixteen	No	White	Yes	0			0
3	9	29.7722	15	Military	Blunt_trauma	No	Yes	No	No	No	1	Yes	1	Yes	Occasionally		No	No	No	No		Mild	9	32.1567	Male	less than or equal to sixteen	Yes	White	Yes	23.3333			0	26.6667	23.3333
13	13	27.1605	15	Civilian	Road_traffic_collision	No	No	Yes	No	Yes	5	Yes	3	No			No	No	No	No		Major	17	56.3242	Female	more than or equal to twenty	Yes	White		60	44.23	24.62	12	66.6667	60	41	25	11	14	37
5	9	26.6845	15	Military	Falls	No	Yes	No	No	No	1	Yes	1	Yes	Occasionally		No	No	No	No		Mild	12	36.2198	Male	between seventeen and nineteen	Yes	White
7	7	30.6667	15	Civilian	Falls	No	Yes	Yes	No	No	1	Yes	1	No			No	No	No	No		Moderate	10	18.5659	Male	between seventeen and nineteen	Yes	Asian_British-Asian	Yes
